# Supplementary material for: Gross Motor Development by Age and Functional Level in Children with Cerebral Palsy from 6 Months to 17 Years—A Norwegian Population-Based Registry Study
Source: J Clin Med. 2024 Dec 31;14(1):178. doi: 10.3390/jcm14010178 (PMC11721768; doi:10.3390/jcm14010178)
Supplement: Supplementary file 1 [file jcm-14-00178-s001.zip]

Archive with 1 entries (1 files):
- jcm-3337892-supplementary.pdf
